# Supplementary material for: K235 acetylation couples with PSPC1 to regulate the m6A demethylation activity of ALKBH5 and tumorigenesis
Source: Nat Commun. 2023 Jun 27;14:3815. doi: 10.1038/s41467-023-39414-4 (PMC10300122; doi:10.1038/s41467-023-39414-4)
Supplement: Supplementary file 3 — Source Data [file 41467_2023_39414_MOESM3_ESM.xls]

## Sheet: Fig 1a
			anti-m6A						MB
	replication1
	replication2

## Sheet: Fig 1b
		anti-Pan-Ac				anti-ALKBH5
replication1
replication2

## Sheet: Fig 1c
		anti-Pan-Ac				anti-Flag
	replication1
	replication2

## Sheet: Fig 1e
	IP																Total protein
		anti-Pan-Ac						anti-Ac-K235					anti-Flag					anti-ALKBH5				anti-β-actin
	replication1
	replication2

## Sheet: Fig 1f
		anti-Ac-K235					anti-ALKBH5					anti-β-actin
replication1
replication2

## Sheet: Fig 1g
			anti-Ac-K235					anti-ALKBH5				anti-β-actin
	replication1
	replication2

## Sheet: Fig 2a
IP														Total protein
	anti-Pan-Ac							anti-Flag							anti-ALKBH5						anti-β-actin
replication1
replication2

## Sheet: Fig 2b
IP											Total protein
	anti-V5					anti-Flag					anti-Flag				anti-V5					anti-β-actin
replication1
replication2

## Sheet: Fig 2c
IP											Total protein
	anti-Flag					anti-V5						anti-Flag			anti-V5					anti-β-actin
replication1
replication2

## Sheet: Fig 2d
	anti-Ac-K235					anti-KAT8				anti-ALKBH5				anti-β-actin
replication1
replication2

[truncated: 92 more sheets: Fig 2e, Fig 2f, Fig 2g, Fig 3a, Fig 3b, Fig 3c, Fig 3d, Fig 3e, Fig 3f, Fig 4a, Fig 4b, Fig 4c, Fig 4d, Fig 4h, Fig 4i, Fig 4j, Fig 5a, Fig 5b, Fig 5c, Fig 5d …]
